# Supplementary material for: Iron-Catalyzed Cross-Coupling Reactions of Alkyl Grignards with Aryl Chlorobenzenesulfonates
Source: Molecules. 2021 Sep 29;26(19):5895. doi: 10.3390/molecules26195895 (PMC8510395; doi:10.3390/molecules26195895)
Supplement: Supplementary file 1 [file molecules-26-05895-s001.zip]

Archive with 1 entries (1 files):
- molecules-1390951-supplementary.pdf
